# Supplementary material for: Natural Products as Novel Therapeutic Agents for Triple-Negative Breast Cancer: Current Evidence, Mechanisms, Challenges, and Opportunities
Source: Molecules. 2025 Mar 7;30(6):1201. doi: 10.3390/molecules30061201 (PMC11944566; doi:10.3390/molecules30061201)
Supplement: Supplementary file 1 [file molecules-30-01201-s001.zip]

Archive with 1 entries (1 files):
- molecules-3473554-supplementary.pdf
